# Supplementary material for: HMGB1 Protein Interactions in Prostate and Ovary Cancer Models Reveal Links to RNA Processing and Ribosome Biogenesis through NuRD, THOC and Septin Complexes
Source: Cancers (Basel). 2021 Sep 18;13(18):4686. doi: 10.3390/cancers13184686 (PMC8466577; doi:10.3390/cancers13184686)
Supplement: Supplementary file 1 [file cancers-13-04686-s001.zip]

Archive with 2 entries (2 files):
- cancers-1365269 supplementary figure revised by authors.pdf
- cancers-1365269 Tables S1 to S7 revised by authors.xlsx
